# Supplementary material for: The Transmembrane Protease Serine 2 (TMPRSS2) Non-Protease Domains Regulating Severe Acute Respiratory Syndrome Coronavirus 2 (SARS-CoV-2) Spike-Mediated Virus Entry
Source: Viruses. 2023 Oct 19;15(10):2124. doi: 10.3390/v15102124 (PMC10612036; doi:10.3390/v15102124)
Supplement: Supplementary file 1 [file viruses-15-02124-s001.zip]

Archive with 1 entries (1 files):
- viruses-2668906-supplementary.v2.pdf
